# Supplementary material for: Bacillus anthracis in South Africa, 1975–2013: are some lineages vanishing?
Source: BMC Genomics. 2024 Jul 30;25:742. doi: 10.1186/s12864-024-10631-5 (PMC11290001; doi:10.1186/s12864-024-10631-5)
Supplement: Supplementary file 1 — Supplementary Material 1 [file 12864_2024_10631_MOESM1_ESM.xlsx]

## Sheet: Sheet1
Key	Sample	canSNP cluster	Year	Source	Carcass site	Location	Region	Specific locality	vrrA	vrrB1	vrrB2	vrrC1	vrrC2	CG3	pXO1	pXO2	BAMS01	BAMS03	BAMS05	BAMS13	BAMS15	BAMS21	BAMS22	BAMS23_init	BAMS23	BAMS24	BAMS25	BAMS28	BAMS30	BAMS31	BAMS34	BAMS44	BAMS51	BAMS53	VNTR12	VNTR16	VNTR17	VNTR19	VNTR23	VNTR35
2024Lekota#001	A2	A.Br. 005/006	1975	Soil	Soil	KNP	Pafuri		3	20	14	57	17	2	6	6	10	18	6	33	43	12	13	10.7	11	11	13	14	71	64	9	2	9	8	6	21	4	5	4	4
2024Lekota#002	A3	B.Br. 001/002	1975	Soil	Soil	KNP	Pafuri		3	23	15	53	17	2	6	9	11	27	6	28	45	12	13	10	10	11	13	13	6	65	9	8	6	8	5	24	3	5	3	3
2024Lekota#003	A5	B.Br. 001/002	1975	Soil	Soil	KNP	Pafuri		3	23	15	53	17	2	6	9	11	27	6	28	45	12	13	10	10	11	13	13	6	65	9	8	6	6	5	24	3	5	3	3
2024Lekota#004	A6	B.Br. 001/002	1975	Soil	Soil	KNP	Pafuri		3	23	15	53	17	2	6	9	11	27	6	28	45	12	13	10	10	11	13	13	6	65	9	8	6	6	5	24	3	5	3	3
2024Lekota#005	A8	B.Br. 001/002	1975	Soil	Soil	KNP	Pafuri		3	23	15	53	17	2	6	9	11	27	6	28	45	12	13	10	10	11	13	13	6	65	9	8	6	6	5	24	3	5	3	3
2024Lekota#006	A11	B.Br. 001/002	1975	Soil	Soil	KNP	Pafuri		3	23	15	53	17	2	6	9	11	27	6	28	45	12	13	10	10	11	13	13	6	65	9	8	6	6	5	24	3	5	3	3
2024Lekota#007	A16	B.Br. 001/002	1975	Soil	Soil	KNP	Pafuri		3	23	15	53	17	2	6	9	11	27	6	28	45	12	13	10	10	11	13	13	6	65	9	8	6	6	5	24	3	5	3	3
2024Lekota#008	A19	A.Br. 005/006	1975	Soil	Soil	KNP	Pafuri		6	20	14	57	17	2	0	0	10	18	6	33	43	12	15	10	10	11	13	14	69	64	9	7	6	8	6	0	0	5	4	4
2024Lekota#009	B7	B.Br. 001/002	1975	Soil	Soil	KNP	Pafuri		3	23	15	53	17	2	6	9	11	27	6	28	45	12	13	10	10	11	13	13	6	65	9	8	6	6	5	24	3	5	3	3
2024Lekota#010	B28 (D)	A.Br. 005/006	1975	Soil	Soil	KNP	Pafuri		6	20	14	57	17	2	6	6	10	18	6	33	43	12	15	10.7	11	11	13	14	69	64	9	7	9	8	6	21	4	5	4	4
2024Lekota#011	C13	B.Br. 001/002	1975	Soil	Soil	KNP	Pafuri	Hapi pan	3	23	15	53	17	2	6	9	11	27	6	28	45	12	13	10	10	11	13	13	48	65	9	8	6	6	5	24	3	5	3	3
2024Lekota#012	C14	A.Br. 005/006	1975	Soil	Soil	KNP	Pafuri	Hapi pan	6	20	14	57	17	2	6	6	10	18	6	33	43	12	15	10.7	11	11	13	14	6	64	9	7	9	8	6	21	4	5	4	4
2024Lekota#013	H31	A.Br. 005/006	1975	Soil	Soil	KNP	Pafuri	Hapi pan	6	20	14	57	17	2	6	6	10	18	6	33	43	12	15	10.7	11	11	13	14	69	64	9	7	9	8	6	21	4	5	4	4
2024Lekota#014	N1	A.Br. 005/006	1975	Soil	Soil	KNP	Crocodile bridge	downstream from Gaisenga	6	20	14	57	17	2	6	6	10	18	6	33	43	12	15	10.7	11	11	13	14	68	64	9	2	9	8	6	21	4	5	4	4
2024Lekota#015	N4	A.Br. 005/006	1975	Soil	Soil	KNP	Crocodile bridge	downstream from Gaisenga	6	20	14	57	17	2	6	6	10	18	6	33	43	12	15	10.7	11	11	13	14	68	64	9	2	9	8	6	21	4	5	4	4
2024Lekota#016	N15	A.Br. 005/006	1975	Soil	Soil	KNP	Crocodile bridge	downstream from Gaisenga	6	20	14	57	17	2	6	6	10	18	6	33	43	12	15	10.7	11	11	13	14	68	64	9	2	9	8	6	21	4	5	4	4
2024Lekota#017	N21	A.Br. 005/006	1975	Soil	Soil	KNP	Crocodile bridge	downstream from Gaisenga	6	20	14	57	17	2	6	6	10	18	6	33	43	12	15	10.7	11	11	13	14	68	64	9	2	9	8	6	21	4	5	4	4
2024Lekota#018	N31	A.Br. 005/006	1975	Soil	Soil	KNP	Crocodile bridge	downstream from Gaisenga	6	20	14	57	17	2	6	11	10	18	6	33	43	12	15	10.7	11	11	13	14	68	64	9	2	9	8	6	21	4	5	4	4
2024Lekota#019	N54	A.Br. 005/006	1975	Soil	Soil	KNP	Crocodile bridge	downstream from Gaisenga	6	20	14	57	17	2	6	6	10	18	6	33	43	12	15	10.7	11	11	13	14	69	64	9	7	9	8	6	21	4	5	4	4
2024Lekota#020	G12	B.Br. 001/002	1975	Soil	Soil	KNP	Pafuri		3	23	15	53	17	2	6	9	11	27	6	28	45	10	15	10	10	11	13	13	6	65	9	8	6	6	5	24	3	5	3	3
2024Lekota#021	G25	A.Br. 005/006	1975	Soil	Soil	KNP	Pafuri		6	20	14	57	17	2	6	6	10	18	6	33	43	12	15	10.7	11	11	13	14	69	64	9	2	9	8	6	21	4	5	4	4
2024Lekota#022	W18	A.Br. 005/006	1975	Buffalo	Bone	KNP	3.6 km on Lindanda Sweni Firebreak R of road		6	20	14	57	17	2	6	6	10	18	6	33	43	12	15	10.7	11	11	13	14	69	64	9	2	9	8	6	21	4	5	4	4
2024Lekota#023	W21	B.Br. 001/002	1975	Buffalo	Bone	KNP	3.6 km on Lindanda Sweni Firebreak R of road		3	23	15	53	17	2	6	9	11	27	6	28	45	10	13	10	10	11	13	13	6	65	9	8	6	6	5	24	3	5	3	3
2024Lekota#024	W23	A.Br. 005/006	1975	Buffalo	Bone	KNP	3.6 km on Lindanda Sweni Firebreak R of road		6	20	14	57	17	2	6	6	10	18	6	33	43	12	15	10.7	11	11	13	14	69	64	9	2	9	8	6	21	4	5	4	4
2024Lekota#025	Z21	B.Br. 001/002	1975	Kudu	Bone	KNP	Pafuri		3	23	15	53	17	2	6	9	11	27	6	28	45	10	13	10	10	11	13	13	6	65	9	8	6	6	5	24	3	5	3	3
2024Lekota#026	264	A.Br. 005/006	1990	Vulture dung	Gwano	KNP	Mooiplaas Windmill		6	20	14	57	17	2	6	6	10	18	6	33	43	12	15	10.7	11	11	13	14	69	64	9	2	9	8	6	21	4	5	4	4
2024Lekota#027	2W40	A.Br. 005/006	1990	Water		KNP	Swartklip Windmill		6	20	14	57	17	2	6	6	10	18	6	33	43	12	15	10.7	11	11	13	14	69	64	9	2	9	8	6	21	4	5	4	4
2024Lekota#028	3 (56/90)	A.Br. 005/006	1990	Kudu	Bone	KNP	Shimuari		6	20	14	57	17	2	6	0	10	18	6	33	43	12	15	10.7	11	11	13	14	69	64	9	2	9	8	6	0	0	5	4	4
2024Lekota#029	5 (84/90)	A.Br. 005/006	1990	Kudu	Bone	KNP	Unknown		6	20	14	57	17	2	6	6	10	18	6	33	43	12	15	10.7	11	11	13	14	69	64	9	2	9	8	6	21	4	5	4	4
2024Lekota#030	6 (49/90)	A.Br. 005/006	1990	Waterbuck	Bone	KNP	Unknown		6	20	14	57	17	2	6	6	10	18	6	33	43	12	15	10.7	11	11	13	14	69	64	9	2	9	8	6	21	4	5	4	4
2024Lekota#031	7 (61/90)	A.Br. 005/006	1990	Buffalo	Bone	KNP	Unknown		6	20	14	57	17	2	6	6	10	18	6	33	43	12	15	10.7	11	11	13	14	69	64	9	2	9	8	6	21	4	5	4	4
2024Lekota#032	8 (54/90)	A.Br. 005/006	1990	Zebra	Bone	KNP	Unknown		6	20	14	57	17	2	6	6	10	18	6	33	43	12	15	10.7	11	11	13	14	69	64	9	2	9	8	6	21	4	5	4	4
2024Lekota#033	9 (27/90)	A.Br. 005/006	1990	Kudu	Bone	KNP	Unknown		6	20	14	57	17	2	6	6	10	18	6	33	43	12	15	10.7	11	11	13	14	69	64	9	2	9	8	6	21	4	5	4	4
2024Lekota#034	14 (64/90)	A.Br. 005/006	1990	Kudu	Bone	KNP	Nwamgamba spruit		6	20	14	57	17	2	6	6	10	18	6	33	43	12	15	10.7	11	11	13	14	69	64	9	2	9	8	6	21	4	5	4	4
2024Lekota#035	15 (62/90)	A.Br. 005/006	1990	Kudu	Bone	KNP	Unknown		6	20	14	57	17	2	6	6	10	18	6	33	43	12	15	10.7	11	11	13	14	69	64	9	2	9	8	6	21	4	5	4	4
2024Lekota#036	18 (45/90)	A.Br. 005/006	1990	Giraffe	Bone	KNP	Unknown		6	20	14	57	17	2	6	6	10	18	6	33	43	12	15	10.7	11	11	13	14	71	64	9	2	9	8	6	21	4	5	4	4
2024Lekota#037	12	A.Br. 005/006	1990	Buffalo	Bone	KNP	Unknown		6	20	14	57	17	2	6	6	10	18	6	33	43	12	15	10.7	11	11	13	14	69	64	9	7	9	8	6	21	4	5	4	4
2024Lekota#038	16 (61/90)	A.Br. 005/006	1990	Elephant	Bone	KNP	Unknown		6	20	14	57	17	2	6	0	10	18	6	33	43	12	15	10.7	11	11	13	14	69	64	9	7	9	8	6	0	0	5	4	4
2024Lekota#039	20 (60/90)	A.Br. 005/006	1990	Impala	Bone	KNP	Unknown		6	20	14	57	17	2	6	6	10	18	6	33	43	12	15	10.7	11	11	13	14	69	64	9	7	9	8	6	21	4	5	4	4
2024Lekota#040	182	A.Br. 005/006	1990	Kudu	Bone	KNP	Unknown		6	20	14	57	17	2	6	6	10	18	6	33	43	12	15	10.7	11	11	13	14	69	64	9	2	9	8	6	21	4	5	4	4
2024Lekota#041	KLS5	A.Br. Aust 94	1992	Unknown	No info	NCP	Farms between Kimberley and Vaalbos National Park		4	20	14	57	17	2	10	12	16	30	6	70	45	10	16	11	11	11	13	14	48	59	9	8	9	8	6	20	3	4	5	4
2024Lekota#042	KLS8	A.Br. 005/006	1992	Unknown	No info	NCP	Farms between Kimberley and Vaalbos National Park		6	20	14	57	17	2	6	6	10	18	6	33	43	12	15	10.7	11	11	13	14	69	64	9	2	9	8	6	21	4	5	4	4
2024Lekota#043	V09	A.Br. 005/006	1992	Soil	Environmental survey	NCP	Vaalbos National Park	Withaak Pan	6	20	14	57	17	2	6	6	10	18	6	33	43	12	15	10.7	11	11	13	14	69	64	9	2	9	8	6	21	4	5	4	4
2024Lekota#044	V11	A.Br. Aust 94	1992	Soil	Environmental survey	NCP	Vaalbos National Park	Blok Dam Windmill	4	20	14	57	17	2	10	12	16	30	5	70	45	10	16	11	11	11	13	14	48	59	9	8	9	8	6	20	3	4	5	4
2024Lekota#045	V16	A.Br. Aust 94	1992	Soil	Environmental survey	NCP	Vaalbos National Park	Blok Dam Windmill	4	20	14	57	17	2	10	11	16	30	6	70	45	10	16	11	11	11	13	14	48	59	9	8	9	8	6	20	3	4	5	4
2024Lekota#046	V17	A.Br. 005/006	1992	Soil	Environmental survey	NCP	Vaalbos National Park	Hartebeest Picket	6	20	14	57	17	2	6	6	10	18	6	33	43	12	15	10.7	11	11	13	14	69	64	9	2	9	8	6	21	4	5	4	4
2024Lekota#047	V20	A.Br. 005/006	1992	Soil	Environmental survey	NCP	Vaalbos National Park	Hartebeest Picket	6	20	14	57	17	2	6	6	10	18	6	33	43	12	15	10.7	11	11	13	14	69	64	9	2	9	8	6	21	4	5	4	4
2024Lekota#048	V22	A.Br. Aust 94	1992	Soil	Environmental survey	NCP	Vaalbos National Park	Hartebeest Picket	4	20	14	57	17	2	10	12	16	30	5	70	45	10	16	11	11	11	13	14	48	59	9	8	9	8	6	20	3	4	5	4
2024Lekota#049	V23	A.Br. 005/006	1992	Vulture dung	Gwano	NCP	Vaalbos National Park	Hartebeest Picket	6	20	14	57	17	2	6	6	10	18	6	33	43	12	15	10.7	11	11	13	14	69	64	9	2	9	8	6	21	4	5	4	4
2024Lekota#050	V25	A.Br. 005/006	1992	Water	Environmental survey	NCP	Vaalbos National Park	Flagstaff	6	20	14	57	17	2	6	6	10	18	6	33	43	12	15	10.7	11	11	13	14	69	64	9	2	9	8	6	21	4	5	4	4
2024Lekota#051	V31	A.Br. 005/006	1992	Water	Environmental survey	NCP	Vaalbos National Park	Cement Dam Vaal Windmill	6	20	14	57	17	2	6	6	10	18	6	33	43	12	15	10.7	11	11	13	14	69	64	9	2	9	8	6	21	4	5	4	4
2024Lekota#052	V36	A.Br. Aust 94	1992	Water	Environmental survey	NCP	Vaalbos National Park	Kliprand Windmill	4	20	14	57	17	2	10	11	16	30	6	70	45	10	16	11	11	11	13	14	48	59	9	8	9	8	6	20	3	4	5	4
2024Lekota#053	V54	A.Br. Aust 94	1992	Eland	Bone	NCP	Vaalbos National Park	Unknown	4	20	14	57	17	2	10	12	16	30	5	70	45	10	16	11	11	11	13	14	48	59	9	8	9	8	6	20	3	4	5	4
2024Lekota#054	VWB6	A.Br. 005/006	1992	Blue Wildebeest	Bone	NCP	Vaalbos National Park	Unknown	6	20	14	57	17	2	6	6	10	18	6	33	43	12	15	10.7	11	11	13	14	69	64	9	2	9	8	6	21	4	5	4	4
2024Lekota#055	J 58/93	A.Br. 005/006	1993	Kudu	Bone	KNP	Olifants	Shipanzi	6	20	14	57	17	2	6	6	10	18	6	33	43	12	15	10.7	11	11	13	14	69	64	9	2	9	8	6	21	4	5	4	4
2024Lekota#056	J 84/93	A.Br. Aust 94	1993	Hippo	Bone	KNP	Olifants	Letaba River	4	20	14	57	17	2	10	12	16	30	5	70	45	12	15	11	11	11	13	14	48	59	9	8	9	8	6	20	3	4	5	4
2024Lekota#057	J 86/93	A.Br. 005/006	1993	Hippo	Bone	KNP	Olifants	Nwamhandi	6	20	14	57	17	2	6	6	10	18	6	33	43	12	15	10.7	11	11	13	14	69	64	9	2	9	8	6	21	4	5	4	4
2024Lekota#058	7693	very curious genotype	1995	Bovine	Bone	NCP	Ghaap	Unknown	6	22	15	53	19	2	6	6	12	28	6	24	45	9	16	12	12	13	22	14	10	51	11	8	6	7	4	23	4	2	6	5
2024Lekota#059	4980	very curious genotype	1995	Kudu	Bone	NCP	Vaalbos National Park		6	19	15	57	19	2	9	10	17	28	6	65	45	9	19	11	11	12	22	14	53	45	12	2	9	8	5	19	4	1	3	4
2024Lekota#060	2110	very curious genotype	1997	Ovine	Bone	NCP	Ghaap	Herbert	6	20	14	57	19	2	9	10	10	28	6	65	44	8	19	12	12	13	22	14	54	46	11	8	9	9	5	20	3	1	5	5
2024Lekota#061	6103-6B	very curious genotype	1998	Caprise	Bone	Kgalagadi Transfrontier Park	Richtersveld	Sendelingsdrift	6	20	15	56	20	2	5	9	12	17	6	29	42	8	19	12	12	13	22	14	81	52	11	8	9	9	6	22	5	2	4	5
2024Lekota#062	6461-SP	very curious genotype	1998	Elephant	Bone	Botswana	Ngomiland		6	20	15	59	20	2	6	3	17	25	6	29	41	11	17	12	12	13	22	12	76	52	11	9	9	9	6	21	5	3	4	4
2024Lekota#063	6461-SP2	very curious genotype	1998	Elephant	Bone	Botswana	Ngomiland		6	19	14	58	23	2	6	9	12	22	6	28	42	10	19	12	12	13	22	13	82	51	10	4	9	10	5	19	6	1	3	7
2024Lekota#064	5838	very curious genotype	1998	Rooi hartebees	Bone	NCP	Kimberley		6	19	15	60	19	2	9	3	16	29	6	65	45	10	18	11	11	12	22	15	53	45	11	8	9	9	6	18	4	2	4	5
2024Lekota#065	6103-6D	very curious genotype	1998	Caprise	Bone	Kgalagadi Transfrontier Park	Richtersveld	Sendelingsdrift	6	19	14	56	19	2	5	4	11	16	6	29	44	11	17	10	10	13	22	15	76	51	11	9	9	9	7	20	5	3	5	4
2024Lekota#066	6461-SP1	very curious genotype	1998	Caprise	Bone	Botswana	Ngomiland		6	20	15	57	23	2	6	9	12	22	6	29	44	9	19	12	12	13	22	14	81	50	11	8	9	10	6	20	5	1	5	5
2024Lekota#067	6057	very curious genotype	1998	Wildebees	Bone	NCP	Kimberley		6	20	15	57	19	2	9	11	16	28	5	65	45	9	19	12	12	13	22	16	54	44	11	8	9	10	5	20	4	1	4	3
2024Lekota#068	KB4	A.Br. 005/006	1999	Kudu	Bone	KNP	Pafuri		4	20	14	57	17	2	7	6	10	18	6	33	43	12	15	10.7	11	11	13	14	69	64	9	2	9	8	6	21	4	5	4	4
2024Lekota#069	KB9	A.Br. 005/006	1999	Kudu	Bone	KNP	Pafuri		6	20	14	57	17	2	6	6	10	18	6	33	43	12	15	10.7	11	11	13	14	68	64	9	2	9	8	6	21	4	5	4	4
2024Lekota#070	KB10	A.Br. 005/006	1999	Kudu	Bone	KNP	Pafuri		6	20	14	57	17	2	6	6	10	18	6	33	43	12	15	10.7	11	11	13	14	69	64	9	2	9	8	6	21	4	5	4	4
2024Lekota#071	KB12	A.Br. 005/006	1999	Kudu	Bone	KNP	Pafuri		6	20	14	57	17	2	6	6	10	18	6	33	43	12	15	10.7	11	11	13	14	68	64	9	2	9	8	6	21	4	5	4	4
2024Lekota#072	R 4/1	A.Br. Aust 94	1999	Old Abattoir site	soil	WCP	Rondebosch, Cape Town	old abattoir burial site	4	20	14	57	17	2	10	9	12	30	7	73	45	12	16	11	11	11	13	14	57	57	9	8	9	8	6	20	5	4	4	4
2024Lekota#073	Z10	A.Br. 005/006	2000	Unknown	Victor Siamdala	Zambia	Southern Luangwa Valley		4	20	14	57	17	2	7	6	10	18	6	33	43	12	15	10.7	11	11	13	14	69	64	9	7	9	8	6	21	4	5	4	4
2024Lekota#074	Z11	A.Br. 005/006	2000	Unknown	Victor Siamdala	Zambia	Southern Luangwa Valley		4	20	14	57	17	2	7	6	10	18	6	33	43	12	15	10.7	11	11	13	14	69	64	9	7	9	8	6	21	4	5	4	4
2024Lekota#075	Z14	A.Br. 005/006	2000	Unknown	Victor Siamdala	Zambia	Southern Luangwa Valley		4	20	14	57	17	2	7	6	10	18	6	33	43	12	15	10.7	11	11	13	14	69	64	9	7	9	8	6	21	4	5	4	4
2024Lekota#076	Z15	A.Br. 005/006	2000	Unknown	Victor Siamdala	Zambia	Southern Luangwa Valley		4	20	14	57	17	2	7	6	10	18	6	33	43	12	15	10.7	11	11	13	14	69	64	9	7	9	8	6	21	4	5	4	4
2024Lekota#077	Z18	A.Br. 005/006	2000	Unknown	Victor Siamdala	Zambia	Southern Luangwa Valley		4	20	14	57	17	2	7	6	10	18	6	33	43	12	15	10.7	11	11	13	14	69	64	9	7	9	8	6	21	4	5	4	4
2024Lekota#078	Z2	A.Br. 005/006	2000	Unknown	Victor Siamdala	Zambia	Southern Luangwa Valley		4	20	14	57	17	2	7	6	10	18	6	33	43	12	15	10.7	11	11	13	14	69	64	9	2	9	8	6	21	4	5	4	4
2024Lekota#079	Z5	A.Br. 005/006	2000	Unknown	Victor Siamdala	Zambia	Southern Luangwa Valley		4	20	14	57	17	2	7	6	10	18	6	33	43	12	15	10.7	11	11	13	14	69	64	9	2	9	8	6	21	4	5	4	4
2024Lekota#080	Z6	A.Br. 005/006	2000	Unknown	Victor Siamdala	Zambia	Southern Luangwa Valley		4	20	14	57	17	2	7	6	10	18	6	33	43	12	15	10.7	11	11	13	14	69	64	9	2	9	8	6	21	4	5	4	4
2024Lekota#081	Z9	B.Br. 001/002	2000	Unknown	Victor Siamdala	Zambia	Southern Luangwa Valley		3	23	15	53	17	2	7	6	11	27	6	28	45	10	13	11	11	11	13	13	69	65	9	7	6	6	5	24	3	5	3	3
2024Lekota#082	K27	A.Br. 005/006	2006	Kudu	Bone	KNP	Pafuri		6	20	14	59	17	2	6	6	10	18	6	33	43	12	15	11	11	11	13	14	71	64	9	2	9	8	6	21	4	5	4	2
2024Lekota#083	NC/14	A.Br. Aust 94	2008	Kudu	Jaw Bone	NCP	NCP		3	20	14	52	17	2	10	9	16	30	6	70	43	10	14	12	12	11	13	14	48	59	9	8	9	8	6	20	4	4	5	4
2024Lekota#084	NCP/25	A.Br. Aust 94	2008	Kudu	Orbital Bone	NCP	NCP	Grootsaalmonsfontein	3	20	14	57	17	2	10	12	16	28	6	70	43	10	16	10	10	11	13	14	48	64	9	8	9	8	6	21	4	4	5	4
2024Lekota#085	NCP/27	A.Br. Aust 94	2008	Impala	Crow Guano	NCP	NCP	Olienhoudbos	3	19	14	57	17	2	10	9	16	30	7	73	41	10	15	10	10	11	13	14	48	59	9	8	9	8	6	20	4	4	5	4
2024Lekota#086	NCP/32	A.Br. Aust 94	2008	Kudu	Crow Guano	NCP	NCP	Olienhoudbos	3	20	14	52	17	2	10	12	16	30	6	70	41	10	16	10	10	11	13	14	48	64	9	8	9	8	6	20	4	4	5	4
2024Lekota#087	NCP/24	A.Br. Aust 94	2008	Kudu	Orbital Bone	NCP	NCP	Grootsaalmonsfontein	3	20	14	53	17	2	10	12	16	30	6	70	41	10	15	10	10	11	13	14	48	59	9	8	9	8	6	20	4	4	5	4
2024Lekota#088	NCP/31	A.Br. Aust 94	2008	Kudu	Crow Guano	NCP	NCP	Olienhoudbos	3	20	14	53	17	2	10	9	16	30	6	28	41	10	15	12	12	11	13	14	48	59	9	8	9	8	6	20	4	4	5	4
2024Lekota#089	NCP/23	A.Br. Aust 94	2008	Kudu	Orbital Bone	NCP	NCP	Grootsaalmonsfontein	3	20	14	52	17	2	10	9	16	30	6	70	43	10	14	12	12	11	13	14	48	59	9	8	9	8	6	20	4	4	5	4
2024Lekota#090	NCP/30	A.Br. Aust 94	2008	Kudu	Hippobosca rufipes	NCP	NCP	Olienhoudbos	3	19	14	53	17	2	10	9	16	30	6	70	43	10	14	12	12	11	13	14	48	59	9	8	9	8	6	21	4	4	4	4
2024Lekota#091	NCP/26	A.Br. Aust 94	2008	Impala	Crow Guano	NCP	NCP	Olienhoudbos	5	20	14	53	17	2	10	9	16	30	6	70	43	12	14	12	12	11	13	14	48	59	9	8	9	8	6	21	4	4	4	4
2024Lekota#092	NCP/29	A.Br. Aust 94	2008	Kudu	Hippobosca rufipes	NCP	NCP	Olienhoudbos	4	19	14	52	17	2	10	9	16	30	6	70	41	10	15	10	10	11	13	14	48	59	9	8	9	8	6	20	4	4	5	5
2024Lekota#093	NCP/28	A.Br. Aust 94	2008	Kudu	Hippobosca rufipes	NCP	NCP	Olienhoudbos	5	20	14	52	21	2	10	9	16	30	6	70	41	10	14	10	10	11	13	14	48	59	9	8	9	8	6	20	4	4	4	5
2024Lekota#094	NCP/22	A.Br. Aust 94	2008	Zebra	Soil	NCP	NCP	Knoffelfontein	4	20	14	52	17	2	12	9	16	30	6	70	43	10	15	10	10	11	13	14	48	64	9	8	9	8	6	20	4	4	5	5
2024Lekota#095	NCP/19	A.Br. Aust 94	2008	Zebra	Soil	NCP	NCP	Knoffelfontein	4	20	14	53	17	2	10	9	16	30	6	76	22	10	15	10	10	11	13	14	48	59	9	8	9	8	6	20	4	4	5	5
2024Lekota#096	NCP/18	A.Br. Aust 94	2008	Zebra	Soil	NCP	NCP	Knoffelfontein	4	20	14	53	21	2	10	9	16	30	6	73	43	10	15	10	10	11	13	14	48	65	9	8	9	8	6	20	4	4	5	5
2024Lekota#097	NCP/21	A.Br. Aust 94	2008	Zebra	Soil	NCP	NCP	Knoffelfontein	4	20	14	52	17	2	10	9	16	30	6	70	41	10	15	10	10	11	13	14	48	59	9	8	9	8	6	20	4	4	4	5
2024Lekota#098	NCP/20	A.Br. Aust 94	2008	Wildebest	Soil	NCP	NCP	Knoffelfontein	4	20	14	52	17	2	10	9	16	30	6	73	25	10	15	10	10	11	13	14	48	59	9	8	9	8	6	20	4	4	4	5
2024Lekota#099	NCP/1	A.Br. 003/004	2008	Kudu	Hippobosca rufipes	NCP	NCP	Clearwater / Schmidtsdrift	4	20	14	57	17	2	10	6	13	28	6	70	43	10	16	11	11	11	13	14	48	59	9	8	9	8	6	21	3	5	5	4
2024Lekota#100	NCP/2	A.Br. 003/004	2008	Kudu	Hippobosca rufipes	NCP	NCP	Clearwater / Schmidtsdrift	4	20	14	57	17	2	10	6	13	27	6	70	43	10	16	11	11	11	13	14	48	59	9	8	9	8	6	21	3	5	5	4
2024Lekota#101	NCP/3	A.Br. 003/004	2008	Kudu	Hippobosca rufipes	NCP	NCP	Koppe A	4	20	14	57	17	2	10	6	13	27	6	70	43	10	16	11	11	11	13	14	48	59	9	8	9	8	6	21	3	5	5	4
2024Lekota#102	NCP/4	A.Br. 003/004	2008	Kudu	Hippobosca rufipes	NCP	NCP	Koppe B	4	20	14	57	17	2	10	6	13	28	6	70	43	10	16	11	11	11	13	14	48	59	9	8	9	8	6	21	4	5	5	4
2024Lekota#103	NCP/5	A.Br. Aust 94	2008	Kudu	Hippobosca rufipes	NCP	NCP	Koppe C	4	20	14	57	17	2	10	0	13	30	6	70	43	10	16	11	11	11	13	14	48	59	9	8	9	8	6	12	0	5	5	4
2024Lekota#104	NCP/6	A.Br. 003/004	2008	Kudu	Hippobosca rufipes	NCP	NCP	Clearwater / Schmidtsdrift	4	20	14	57	17	2	10	6	13	27	6	70	43	10	16	11	11	11	13	14	48	59	9	8	9	8	6	21	4	5	5	4
2024Lekota#105	NCP/7	A.Br. Aust 94	2008	Kudu	Hippobosca rufipes	NCP	NCP	Koppe A	4	20	14	57	17	2	10	0	13	27	6	70	43	10	16	11	11	11	13	14	48	59	9	8	9	8	6	12	0	5	5	4
2024Lekota#106	NCP/8	A.Br. 003/004	2008	Kudu	Hippobosca rufipes	NCP	NCP	Koppe B	4	20	14	57	17	2	10	6	13	27	6	70	43	10	16	11	11	11	13	14	48	59	9	8	9	8	6	21	4	5	5	4
2024Lekota#107	NCP/9	A.Br. Aust 94	2008	Kudu	Hippobosca rufipes	NCP	NCP	Koppe C	4	20	14	57	17	2	0	0	13	27	6	70	43	10	16	11	11	11	13	14	48	59	9	8	9	8	6	0	0	5	5	4
2024Lekota#108	NCP/10	A.Br. 003/004	2008	Kudu	Hippobosca rufipes	NCP	NCP	Koppe C	4	20	14	57	17	2	10	6	13	28	6	70	43	10	16	11	11	11	13	14	48	59	9	8	9	8	6	21	4	5	5	4
2024Lekota#109	NCP/11	A.Br. 003/004	2008	Kudu	Hippobosca rufipes	NCP	NCP	Koppe C	4	20	14	57	17	2	10	6	13	29	6	70	43	10	16	11	11	11	13	14	48	59	9	8	9	8	6	21	4	5	5	4
2024Lekota#110	NCP/12	A.Br. 003/004	2008	Kudu	Hippobosca rufipes	NCP	NCP	Koppe A	3	20	14	57	17	2	10	6	13	29	6	70	42	10	16	11	11	11	13	14	48	59	9	8	9	8	6	24	4	5	5	4
2024Lekota#111	NCP/13	A.Br. 003/004	2008	Kudu	Hippobosca rufipes	NCP	NCP	Koppe A	3	20	14	57	17	2	10	6	13	28	6	70	42	10	16	11	11	11	13	14	48	59	9	8	9	8	6	21	4	5	5	4
2024Lekota#112	NCP/14	A.Br. 003/004	2008	Kudu	Hippobosca rufipes	NCP	NCP	Clearwater / Schmidtsdrift	3	20	14	57	17	2	10	6	13	28	6	70	42	10	16	11	11	11	13	14	48	59	9	8	9	8	6	21	3	5	5	4
2024Lekota#113	NCP/15	A.Br. 003/004	2008	Kudu	Hippobosca rufipes	NCP	NCP	Clearwater / Schmidtsdrift	3	20	14	57	17	2	10	6	13	29	6	70	42	10	16	11	11	11	13	14	48	59	9	8	9	8	6	21	3	5	5	4
2024Lekota#114	NCP/16	A.Br. 003/004	2008	Kudu	Hippobosca rufipes	NCP	NCP	Clearwater / Schmidtsdrift	3	20	14	57	17	2	10	6	13	28	6	70	42	10	16	11	11	11	13	14	48	59	9	8	9	8	6	21	3	5	5	4
2024Lekota#115	NCP/17	A.Br. 003/004	2008	Kudu	Hippobosca rufipes	NCP	NCP	Clearwater / Schmidtsdrift	3	20	14	57	17	2	6	4	13	28	6	70	43	10	16	11	11	11	13	14	48	59	9	8	9	8	5	24	3	5	4	4
2024Lekota#116	3008-1A	very curious genotype	2008	Soil	Soil	NCP	NCP	Kimberley	11	19	15	58	19	2	9	11	16	30	6	55	45	8	20	12	12	13	22	16	53	45	11	8	9	10	5	19	4	1	5	5
2024Lekota#117	JB10	A.Br. Aust 94	2008	Kudu	Bone	NCP	NCP	Ghaap	3	20	14	52	17	2	10	9	16	30	6	70	45	12	16	11	11	11	13	14	48	59	9	8	9	8	6	20	3	4	3	4
2024Lekota#118	JB25	A.Br. Aust 94	2008	Kudu	Bone	NCP	NCP	Ghaap	3	20	14	52	17	2	10	9	16	30	6	70	45	12	16	11	11	11	14	14	52	59	9	8	9	8	6	20	5	4	3	4
2024Lekota#119	3275-2D	very curious genotype	2009	Soil	Soil	NCP	NCP	Kimberley	14	20	14	55	20	2	1	9	17	16	6	65	44	8	20	12	12	13	22	15	56	46	10	8	9	9	6	20	3	1	5	6
2024Lekota#120	3080-5A	very curious genotype	2009	Bovine	Bone	NCP	NCP	Kimberley	12	19	15	59	20	2	8	3	17	27	7	70	44	10	18	13	13	13	22	15	58	51	13	8	9	9	6	21	5	1	5	4
2024Lekota#121	3080-1B	very curious genotype	2009	Bovine	Bone	NCP	NCP	Kimberley	11	20	15	54	19	2	8	3	16	28	7	70	45	9	19	12	12	13	22	15	55	52	11	8	9	9	6	24	4	1	5	4
2024Lekota#122	2991-2B	very curious genotype	2009	Ovine	Bone	NCP	NCP	Kimberley	11	20	14	58	20	2	8	4	16	30	6	70	45	9	19	12	12	13	22	17	53	46	11	8	9	9	6	24	4	1	3	7
2024Lekota#123	2991-1B	very curious genotype	2009	Ovine	Bone	NCP	NCP	Kimberley	11	20	14	58	19	2	9	11	16	30	6	65	44	9	20	12	12	13	23	16	53	44	12	8	9	9	6	20	4	1	4	5
2024Lekota#124	3122-2B	very curious genotype	2009	Gemsbok	Bone	NCP	NCP	Kimberley	11	19	15	58	19	2	1	10	16	28	6	58	45	9	19	12	12	13	22	14	53	44	11	8	9	10	6	20	4	1	5	7
2024Lekota#125	3080-3B	very curious genotype	2009	Bovine	Bone	NCP	NCP	Kimberley	11	20	14	57	19	2	9	10	16	28	6	65	44	9	19	11	11	13	22	14	50	43	11	8	9	9	6	20	5	1	5	4
2024Lekota#126	3079-1C	very curious genotype	2009	Gemsbok	Bone	NCP	NCP	Kimberley	11	19	15	56	20	2	9	10	16	29	6	65	46	9	19	12	12	13	22	13	52	44	11	8	9	9	5	19	4	1	5	4
2024Lekota#127	3132-1B	very curious genotype	2009	Kudu	Bone	NCP	NCP	Kimberley	11	20	15	56	20	2	9	4	16	30	6	65	45	9	19	12	12	13	22	14	54	0	11	8	9	9	6	20	4	1	5	4
2024Lekota#128	AD 2010/13	A.Br. 005/006	2010	Impala	Bone	KNP			6	20	14	53	17	2	6	6	10	18	6	33	43	12	15	11	11	11	13	14	71	65	9	2	9	8	6	21	4	5	4	2
2024Lekota#129	AH2 DS 2010/48	A.Br. 005/006	2010	Buffalo	Blood smear	KNP			6	20	14	53	17	2	6	0	10	18	6	33	43	12	15	11	11	0	13	14	71	59	9	2	9	8	6	0	0	5	3	2
2024Lekota#130	AH26 10/2010	A.Br. 005/006	2010	Nyala	Blood smear	KNP			6	20	14	57	17	2	6	6	10	18	6	33	43	12	15	11	11	11	13	14	71	64	9	2	9	8	6	21	4	5	4	2
2024Lekota#131	AD 2010/11	A.Br. 005/006	2010	Impala	Bone	KNP			6	20	14	57	17	2	6	9	10	18	6	76	43	10	15	11	11	11	13	14	71	64	9	2	9	8	6	21	4	5	4	2
2024Lekota#132	AH97 2010	A.Br. 005/006	2010	Zebra	Blood smear	KNP			6	20	14	53	17	2	6	6	10	18	6	33	43	12	15	11	11	11	13	14	71	64	9	2	9	8	6	21	4	5	2	2
2024Lekota#133	AD 2010/17	A.Br. 005/006	2010	Impala	Bone	KNP			6	20	14	57	17	2	6	6	10	18	6	33	43	12	15	11	11	11	13	14	71	64	9	2	9	8	6	21	4	5	3	2
2024Lekota#134	AH10 07/2010	A.Br. 005/006	2010	Kudu	Blood smear	KNP			6	20	14	53	17	2	6	0	16	18	6	76	43	10	15	11	11	0	13	14	71	65	9	2	9	8	6	0	0	5	4	2
2024Lekota#135	AH14 2010	A.Br. 005/006	2010	Buffalo	Blood smear	KNP		Shingweddzi	6	20	14	52	17	2	6	0	16	18	6	76	43	10	15	11	11	0	13	14	71	64	9	2	9	8	6	0	0	5	3	2
2024Lekota#136	AH77 2010	A.Br. 005/006	2010	Kudu	Blood smear	KNP			6	20	14	57	17	2	6	6	10	18	6	33	43	12	15	11	11	11	13	14	71	65	9	2	9	8	6	21	4	5	4	2
2024Lekota#137	AH56 2010	A.Br. 005/006	2010	Kudu	Blood smear	KNP		Vlakteplaas	6	20	14	53	17	2	12	6	10	18	6	33	43	12	15	11	11	11	13	14	71	59	9	2	9	8	6	21	4	5	3	2
2024Lekota#138	AD 2010/16	A.Br. 005/006	2010	Impala	Bone	KNP			6	20	14	57	17	2	6	6	10	18	6	33	43	12	15	11	11	11	13	14	71	64	9	2	9	8	6	21	4	5	2	2
2024Lekota#139	DS 2010/06	A.Br. 005/006	2010	Impala	Bone	KNP			6	20	14	57	17	2	6	4	10	18	6	70	43	12	15	11	11	11	13	14	71	64	9	2	9	8	5	21	4	5	4	2
2024Lekota#140	DS 2010/80	A.Br. 005/006	2010	Buffalo	Bone	KNP			6	20	14	57	17	2	6	4	10	18	6	70	43	12	15	11	11	11	13	14	71	64	9	2	9	8	5	21	4	5	4	2
2024Lekota#141	DS 2010/39	A.Br. 005/006	2010	Impala	Bone	KNP			6	20	14	57	17	2	6	4	10	29	6	70	43	12	15	11	11	11	13	14	71	64	9	2	9	8	5	21	4	5	4	2
2024Lekota#142	DS 2010/94	A.Br. 005/006	2010	Kudu	Bone	KNP			6	20	14	57	17	2	6	4	10	18	6	70	43	12	15	11	11	11	13	14	71	64	9	2	9	8	5	21	4	5	4	2
2024Lekota#143	DS 2010/37	A.Br. 005/006	2010	Baboon	Bone	KNP			6	20	14	57	17	2	6	4	10	18	6	70	43	12	15	11	11	11	13	14	71	64	9	2	9	8	5	21	4	5	4	2
2024Lekota#144	DS 2010/64	A.Br. 005/006	2010	Buffalo	Bone	KNP			6	20	14	57	17	2	6	4	16	18	6	70	43	12	15	11	11	11	13	14	71	64	9	2	9	8	5	21	4	5	4	2
2024Lekota#145	DS 2010/17	A.Br. 005/006	2010	Impala	Bone	KNP			6	20	14	57	17	2	6	4	10	30	6	70	43	12	15	11	11	11	13	14	71	64	9	2	9	8	5	21	4	5	4	2
2024Lekota#146	DS 2010/42	A.Br. 005/006	2010	Baboon	Bone	KNP			6	20	14	57	17	2	6	4	10	18	6	70	43	12	15	11	11	11	13	14	71	64	9	2	9	8	5	21	4	5	4	2
2024Lekota#147	AD 2010/14	A.Br. 005/006	2010	Impala	Bone	KNP			6	20	14	57	17	2	6	4	10	18	6	70	43	12	15	11	11	11	13	14	71	64	9	2	9	8	5	21	4	5	4	2
2024Lekota#148	DS 2010/51	A.Br. 005/006	2010	Impala	Bone	KNP			6	20	14	57	17	2	6	4	10	18	6	70	43	12	15	11	11	11	13	14	71	64	9	2	9	8	5	21	4	5	4	2
2024Lekota#149	DS 2010/91	A.Br. 005/006	2010	Buffalo	Bone	KNP			6	20	14	57	17	2	6	4	10	30	6	70	43	12	15	11	11	11	13	14	71	64	9	2	9	8	5	21	4	5	4	2
2024Lekota#150	DS 2010/116	A.Br. 005/006	2010	Buffalo	Bone	KNP			6	20	14	57	17	2	6	4	10	18	6	70	43	12	15	11	11	11	13	14	71	64	9	2	9	8	5	21	4	5	5	2
2024Lekota#151	DS 2010/83	A.Br. 005/006	2010	Buffalo	Bone	KNP			6	20	14	57	17	2	6	4	13	18	6	70	43	12	15	11	11	11	13	14	71	64	9	2	9	8	5	21	4	5	4	2
2024Lekota#152	DS 2010/71	A.Br. 005/006	2010	Buffalo	Bone	KNP			6	20	14	57	17	2	6	4	10	30	6	70	43	12	15	11	11	11	13	14	71	64	9	2	9	8	5	21	4	5	4	2
2024Lekota#153	DS 2010/20	A.Br. 005/006	2010	Impala	Bone	KNP			6	20	14	57	17	2	6	4	10	30	6	70	43	12	15	11	11	11	13	14	71	64	9	2	9	8	5	21	4	5	4	2
2024Lekota#154	AH7 DS 2010/46	A.Br. 005/006	2010	Baboon	Blood smear	KNP			6	20	14	53	17	2	12	6	10	18	6	33	43	12	15	11	11	11	13	14	71	59	9	2	9	8	6	21	4	5	3	2
2024Lekota#155	DS 2011/47	A.Br. 005/006	2011	Kudu	bone	KNP			6	20	14	57	17	2	6	6	10	18	6	28	43	12	15	11	11	11	13	14	71	64	9	2	9	8	6	21	4	4	4	2
2024Lekota#156	KC2011	B.Br. 001/002	2011	Cheetah	Spleen	Limpopo		Kapama	2	23	15	48	17	2	7	4	11	27	6	28	45	10	13	10.7	11	11	13	11	6	65	9	8	9	6	6	24	3	5	3	4
2024Lekota#157	NC14-2	A.Br. Aust 94	2012	Kudu	Bone	NCP	Ghaap		3	20	14	52	17	2	10	9	16	30	6	70	43	12	16	11	11	11	13	14	48	59	9	8	9	8	6	20	2	4	3	4
2024Lekota#158	NC/29	A.Br. Aust 94	2012	Kudu	Bone	NCP	Ghaap		3	20	14	52	17	2	10	9	16	30	6	70	43	12	16	11	11	11	14	14	52	59	9	8	9	8	6	20	4	4	3	4
2024Lekota#159	RN2 B	A.Br. 005/006	2012	Roan	Bone	KNP	Mooiplaas		4	20	14	46	17	2	6	4	10	18	6	33	43	12	15	10.7	11	11	13	14	69	64	9	8	8	8	6	21	4	5	4	4
2024Lekota#160	RN3 B	A.Br. 005/006	2012	Roan	Bone	KNP	Mooiplaas		4	20	14	46	17	2	6	4	10	18	6	33	43	12	15	10.7	11	11	13	14	69	64	9	8	8	8	6	21	4	5	4	4
2024Lekota#161	RN4 B	A.Br. 005/006	2012	Roan	Bone	KNP	Mooiplaas		4	20	14	46	17	2	6	4	10	18	6	33	43	12	15	10.7	11	11	13	14	69	64	9	8	8	8	6	21	4	5	4	4
2024Lekota#162	RN5 B	A.Br. 005/006	2012	Roan	Bone	KNP	Mooiplaas		4	20	14	46	17	2	6	4	10	18	6	33	43	11	16	10.7	11	11	13	14	69	64	9	8	8	8	6	21	4	5	4	4
2024Lekota#163	RN5 S	A.Br. 005/006	2012	Roan	Soil	KNP	Mooiplaas		4	20	14	46	17	2	6	4	10	18	6	33	43	10	15	10.7	11	11	13	14	69	64	9	8	8	8	6	21	4	5	4	4
2024Lekota#164	RN6	A.Br. 005/006	2012	Roan	Bone	KNP	Mooiplaas		4	20	14	46	17	2	6	4	10	18	6	33	43	12	15	10.7	11	11	13	14	69	64	9	8	8	8	6	21	4	5	4	4
2024Lekota#165	RN7 B	A.Br. 005/006	2012	Roan	Bone	KNP	Mooiplaas		4	20	14	46	17	2	6	4	10	18	6	33	43	12	15	10.7	11	11	13	14	69	64	9	8	8	8	6	21	4	5	4	4
2024Lekota#166	RN10	A.Br. 005/006	2012	Roan	Bone	KNP	Mooiplaas		4	20	14	46	17	2	6	4	10	18	6	33	43	12	15	10.7	11	11	13	14	69	64	9	8	8	8	6	21	4	5	4	4
2024Lekota#167	RN12	A.Br. 005/006	2012	Roan	Bone	KNP	Mooiplaas		4	20	14	46	17	2	5	4	10	19	6	33	43	12	15	10.7	11	11	13	14	69	64	9	8	8	8	6	21	4	5	4	4
2024Lekota#168	RN13S	A.Br. 005/006	2012	Roan	Soil	KNP	Mooiplaas		4	20	14	46	17	2	6	4	10	18	6	33	43	12	15	10.7	11	11	13	14	69	64	9	8	8	8	6	21	4	5	4	4
2024Lekota#169	RN13B	A.Br. 005/006	2012	Roan	Bone	KNP	Mooiplaas		4	20	14	46	17	2	6	4	10	18	6	33	43	12	15	10.7	11	11	13	14	69	64	9	8	8	8	6	21	4	5	4	4
2024Lekota#170	RN14S	A.Br. 005/006	2012	Roan	Soil	KNP	Mooiplaas		4	20	14	46	17	2	6	4	10	18	6	33	43	12	15	10.7	11	11	13	14	69	64	9	8	8	8	6	21	4	5	4	4
2024Lekota#171	RN14B	A.Br. 005/006	2012	Roan	Bone	KNP	Mooiplaas		4	20	14	46	17	2	6	4	10	18	6	33	43	12	15	10.7	11	11	13	14	69	64	9	8	8	8	6	21	4	5	4	4
2024Lekota#172	RN15	A.Br. 005/006	2012	Roan	Bone	KNP	Mooiplaas		4	20	14	46	17	2	6	4	10	18	6	33	43	12	15	10.7	11	11	13	14	69	64	9	8	8	8	6	21	4	5	4	4
2024Lekota#173	RN18	A.Br. 005/006	2012	Roan	Bone	KNP	Mooiplaas		4	20	14	46	17	2	6	4	10	18	6	33	43	12	15	10.7	11	11	13	14	69	64	9	8	8	8	6	21	4	5	4	4
2024Lekota#174	RN20	A.Br. 005/006	2012	Roan	Bone	KNP	Mooiplaas		4	20	14	46	17	2	6	4	10	18	6	33	43	12	15	10.7	11	11	13	14	69	64	9	8	8	8	6	21	4	5	4	4
2024Lekota#175	RN22B	A.Br. 005/006	2012	Roan	Bone	KNP	Mooiplaas		4	20	14	46	17	2	6	4	10	18	6	33	43	12	15	10.7	11	11	13	14	69	64	9	8	8	8	6	21	4	5	4	4
2024Lekota#176	RN22S	A.Br. 005/006	2012	Roan	Soil	KNP	Mooiplaas		4	20	14	46	17	2	6	4	10	18	6	33	43	12	16	10.7	11	11	13	14	69	64	9	8	8	8	6	21	4	5	4	4
2024Lekota#177	RN23B	A.Br. 005/006	2012	Roan	Bone	KNP	Mooiplaas		4	20	14	46	17	2	6	4	10	18	6	33	43	12	15	11	11	11	13	14	51	64	9	8	9	8	6	21	4	5	4	4
2024Lekota#178	RN23S	A.Br. 005/006	2012	Roan	Soil	KNP	Mooiplaas		4	20	14	46	17	2	6	4	10	18	6	33	43	12	15	10.7	11	11	13	14	69	64	9	8	8	8	6	21	4	5	4	4
2024Lekota#179	RN28	A.Br. 005/006	2012	Roan	Soil	KNP	Mooiplaas		4	20	14	46	17	2	6	4	10	18	6	33	43	12	15	10.7	11	11	13	14	69	64	9	8	8	8	6	21	4	5	4	4
2024Lekota#180	RN30	A.Br. 005/006	2012	Roan	Bone	KNP	Mooiplaas		4	20	14	46	17	2	6	4	10	19	6	33	43	12	15	10.7	11	11	13	14	69	64	9	8	8	8	6	21	4	5	4	4
2024Lekota#181	RN32	A.Br. 005/006	2012	Roan	Bone	KNP	Mooiplaas		4	20	14	46	17	2	6	4	10	18	6	33	43	12	15	10.7	11	11	13	14	69	64	9	8	8	8	6	21	4	5	4	4
2024Lekota#182	RN34S	A.Br. 005/006	2012	Soil	Soil	KNP	Mooiplaas		4	20	14	46	17	2	6	4	10	18	6	33	43	12	15	10.7	11	11	13	14	69	64	9	8	8	8	6	21	4	5	4	4
2024Lekota#183	R34B	A.Br. 005/006	2012	Roan	Bone	KNP	Mooiplaas		4	20	14	46	17	2	6	4	10	18	6	33	43	12	15	10.7	11	11	13	14	69	64	9	8	8	8	6	21	4	5	4	4
2024Lekota#184	AX/2012/275	A.Br. 005/006	2012	White Rhino	Blood smear	KNP	Houtboschrand		4	20	14	46	17	2	6	4	10	18	6	33	43	12	15	10.7	11	11	13	14	69	64	9	8	9	8	6	21	4	5	2	4
2024Lekota#185	AX/2012/283	A.Br. 005/006	2012	White Rhino	Blood smear	KNP	Houtboschrand		4	20	14	46	17	2	6	4	10	18	6	33	43	12	15	10.7	11	11	13	14	69	64	9	8	9	8	6	21	4	5	2	4
2024Lekota#186	AX/2012/291	A.Br. 005/006	2012	White Rhino	Blood smear	KNP	Woodlands		4	20	14	46	17	2	6	4	10	18	6	33	43	12	15	10.7	11	11	13	14	69	64	9	8	9	8	6	21	4	5	2	4
2024Lekota#187	AX/2012/309	A.Br. 005/006	2012	White Rhino	Blood smear	KNP	Satara		4	20	14	46	17	2	6	4	10	18	6	33	43	11	15	10.7	11	11	13	14	69	64	9	8	9	8	6	21	4	5	2	4
2024Lekota#188	AX/2012/435	A.Br. 005/006	2012	Elephant	Blood smear	KNP	Satara		4	20	12	46	17	2	6	4	10	18	6	33	43	11	15	10.7	11	11	13	14	69	64	9	8	9	8	6	21	4	5	2	4
2024Lekota#189	ET2012	A.Br. 001/002	2012	Elephant	Tusk	KNP			3	20	14	52	17	2	10	9	16	28	7	76	45	10	16	11	11	11	13	14	51	65	11	8	9	8	6	20	4	4	3	5
2024Lekota#190	HP2012	A.Br. 001/002	2012	Hippo	Tusk	KNP			3	20	14	52	17	2	10	9	16	28	6	76	45	10	16	11	11	11	13	14	51	65	11	8	9	8	6	21	4	4	3	5
2024Lekota#191	HF2012	A.Br. 001/002	2012	Hippo	Buccal fat	KNP			3	20	14	52	17	2	10	9	16	28	7	76	45	10	16	11	11	11	13	14	51	65	11	8	9	8	6	21	4	4	3	5
2024Lekota#192	LVS 001L	A.Br. 005/006	2012	Leaves	Bow fly spots	KNP			4	20	14	46	17	2	6	4	10	18	6	33	43	12	15	10.7	11	11	13	15	69	64	9	8	8	8	6	21	4	5	4	4
2024Lekota#193	LVS 001B	A.Br. 005/006	2012	Kudu	Bone	KNP			4	20	14	46	17	2	6	4	10	18	6	33	43	12	15	10.7	11	11	13	14	69	64	9	8	8	8	6	21	4	5	4	4
2024Lekota#194	LVS 005NS	A.Br. 005/006	2012	Kudu	Nasal swab	KNP			5	20	14	46	17	2	6	4	10	18	6	33	43	12	15	10.7	11	11	13	14	69	64	9	8	8	8	6	21	4	5	4	4
2024Lekota#195	LVS 006 W	A.Br. 005/006	2012	Water	Water	KNP			3	20	14	46	17	2	10	9	10	28	6	33	43	10	15	10.7	11	11	13	14	69	64	11	8	8	8	6	21	4	5	3	4
2024Lekota#196	LCS 007NS	A.Br. 005/006	2012	Nyala	Nasal swab	KNP			4	20	14	46	17	2	7	4	10	18	6	33	43	12	15	10.7	11	11	13	14	69	64	9	8	8	8	6	21	4	5	4	4
2024Lekota#197	RN2S	A.Br. 005/006	2012	Roan	Soil	KNP			4	20	14	46	17	2	6	4	10	18	6	33	43	12	15	10.7	11	11	13	14	69	64	9	8	8	8	5	21	4	5	4	4
2024Lekota#198	LVS 015VF	A.Br. 005/006	2012	Vulture	Feaces	KNP			4	20	14	47	17	2	6	4	16	18	7	33	45	12	15	11	11	11	13	14	69	64	9	8	9	8	6	21	4	5	4	4
2024Lekota#199	LVS 016	A.Br. 005/006	2012	Elephant	Blood	KNP			4	20	14	46	17	2	6	4	10	18	6	33	43	12	15	10.7	11	11	13	14	69	64	9	8	9	8	6	21	4	5	4	4
2024Lekota#200	LVS 017	A.Br. 005/006	2012	Kudu	Bone	KNP			4	20	14	46	17	2	6	4	10	18	6	33	43	12	15	10.7	11	11	13	14	69	64	9	8	8	8	6	21	4	5	4	4
2024Lekota#201	LVS 018	A.Br. 005/006	2012	Soil	Soil	KNP			4	20	14	46	17	2	6	4	10	18	6	33	43	12	15	10.7	11	11	13	14	69	64	9	8	8	8	6	21	4	5	4	4
2024Lekota#202	LVS 018 B	A.Br. 005/006	2012	Nyala	Bone	KNP			5	20	14	46	17	2	6	4	10	18	6	33	43	12	15	10.7	11	11	13	14	69	64	9	8	8	8	6	21	4	4	4	5
2024Lekota#203	LVS 022 B	A.Br. 005/006	2012	Impala	Bone	KNP			4	20	13	46	17	2	6	4	10	30	7	9	44	12	15	10.7	11	11	13	14	69	64	9	8	8	8	6	21	4	5	4	4
2024Lekota#204	LVS 29	A.Br. 005/006	2012	Impala	Grass	KNP			4	20	14	46	17	2	6	4	10	18	6	33	43	12	15	10.7	11	11	13	14	69	64	9	8	8	8	6	21	4	5	4	4
2024Lekota#205	OR 1210 26 K1	A.Br. 005/006	2012	Kudu	Tissue	KNP			4	20	14	46	17	2	6	4	10	18	6	33	43	12	15	10.7	11	11	13	14	69	64	9	8	9	8	6	21	4	5	4	4
2024Lekota#206	OR 1210 26 K2	A.Br. 005/006	2012	Kudu	Mud	Mpumalanga	Klaserie		6	20	14	46	17	2	6	4	10	18	6	33	43	12	15	10.7	11	11	13	14	69	64	9	8	9	8	6	21	4	5	4	4
2024Lekota#207	OR 1210 26 K2	A.Br. 005/006	2012	Kudu	Soil	Mpumalanga	Klaserie		6	20	14	46	17	2	6	4	10	18	6	33	43	12	15	10.7	11	11	13	14	69	64	9	8	9	8	6	21	4	5	4	4
2024Lekota#208	OR 1210 26 K2B	A.Br. 005/006	2012	Kudu	Bone	Mpumalanga	Klaserie		6	20	14	46	17	2	6	4	10	18	6	33	43	12	15	10.7	11	11	13	14	69	64	9	8	8	8	6	21	4	5	4	4
2024Lekota#209	OR 1210 27 H1	A.Br. 005/006	2012	Hippo	Ear Tissue	Mpumalanga	Sabi Sands		3	20	14	47	17	2	10	4	10	28	6	33	43	10	16	10.7	11	11	13	14	69	64	11	8	9	8	6	21	4	4	3	5
2024Lekota#210	OR 1210 29 K	A.Br. 005/006	2012	Kudu	Soil	Mpumalanga	Klaserie		6	20	14	46	17	2	6	4	10	18	6	33	43	12	15	10.7	11	11	13	14	69	64	11	8	9	8	6	21	4	5	4	4
2024Lekota#211	OR 1210 29 KS	A.Br. 005/006	2012	Kudu	Stomach contents	Mpumalanga	Klaserie		6	20	13	46	17	2	6	4	10	18	7	33	44	12	15	10.7	11	11	13	14	69	64	9	8	9	8	6	21	4	5	4	4
2024Lekota#212	SKZ2012-012AS	A.Br. 005/006	2012		Soil	KNP			6	20	14	46	21	2	6	4	16	18	7	9	45	12	15	10.7	11	11	13	14	69	64	9	8	8	8	6	21	4	5	4	4
2024Lekota#213	SKZ2012-012A	A.Br. 005/006	2012		Tissue	KNP			4	20	14	46	17	2	6	4	10	18	7	76	45	12	15	10.7	11	11	13	14	69	64	9	8	8	8	6	21	4	5	4	4
2024Lekota#214	SKZ2012-012B	A.Br. 005/006	2012		Rib bone	KNP			3	20	14	46	17	2	6	4	10	18	6	33	43	12	15	10.7	11	11	13	14	69	64	9	8	8	8	6	21	4	5	4	4
2024Lekota#215	SKZ2012-012B B	A.Br. 005/006	2012		Scapula Bone	KNP			6	20	13	46	17	2	6	4	10	18	5	33	24	12	15	10.7	11	11	13	14	69	64	9	8	8	8	6	21	4	5	4	4
2024Lekota#216	DS/2013/16	A.Br. 005/006	2013	Zebra	Bone	KNP	Pafuri		4	20	14	46	17	2	6	4	10	18	6	33	43	12	15	10.7	11	11	13	14	69	64	9	8	9	8	6	21	4	5	2	4
2024Lekota#217	DS/2013/17	A.Br. 005/006	2013	Impala	Bone	KNP	Pafuri		4	20	15	46	17	2	6	4	10	18	6	33	43	12	15	10.7	11	11	13	14	69	64	9	8	9	8	6	21	4	5	2	4
2024Lekota#218	DS/2013/18	A.Br. 005/006	2013	Nyala	Bone	KNP	Pafuri		4	20	14	46	17	2	6	4	10	18	6	33	43	12	15	10.7	11	11	13	14	69	64	9	8	9	8	6	21	4	5	2	4
2024Lekota#219	DS/2013/20	A.Br. 005/006	2013	Impala	Bone	KNP	Pafuri		4	20	14	46	17	2	6	4	10	18	6	33	43	12	15	10.7	11	11	13	14	69	64	9	8	9	8	6	21	4	5	2	4
2024Lekota#220	DS/2013/21	A.Br. 005/006	2013	Impala	Bone	KNP	Pafuri		4	20	14	46	17	2	6	4	10	18	6	33	43	12	15	10.7	11	11	13	14	69	64	9	8	9	8	6	21	4	5	2	4
2024Lekota#221	DS/2013/25	A.Br. 005/006	2013	Impala	Bone	KNP	Pafuri		4	20	14	46	17	2	6	4	10	18	6	33	43	12	15	10.7	11	11	13	14	69	64	9	8	9	8	6	21	4	5	2	4
2024Lekota#222	DS/2013/26	A.Br. 005/006	2013	Impala	Bone	KNP	Pafuri		4	20	14	46	17	2	6	4	10	18	6	33	43	12	15	10.7	11	11	13	14	69	64	9	8	9	8	6	21	4	5	2	4
2024Lekota#223	DS/2013/28	A.Br. 005/006	2013	Impala	Bone	KNP	Pafuri		4	20	14	46	17	2	6	4	10	18	6	33	43	12	15	10.7	11	11	13	14	69	64	9	8	9	8	6	21	4	5	2	4
2024Lekota#224	DS/2013/30	A.Br. 005/006	2013	Impala	Bone	KNP	Pafuri		4	20	14	46	17	2	6	4	10	18	6	33	43	12	15	10.7	11	11	13	14	69	64	9	8	9	8	6	21	4	5	2	4
2024Lekota#225	DS/2013/31	A.Br. 005/006	2013	Impala	Bone	KNP	Pafuri		4	20	14	46	17	2	6	4	10	27	6	33	43	12	15	10.7	11	11	13	14	69	64	9	8	9	8	6	21	4	5	4	4
2024Lekota#226	DS/2013/32	A.Br. 005/006	2013	Impala	Bone	KNP	Pafuri		4	20	14	46	17	2	6	4	10	18	6	33	43	12	15	10.7	11	11	13	14	69	64	9	8	9	8	6	24	4	5	3	4
2024Lekota#227	DS/2013/33	A.Br. 005/006	2013	Impala	Bone	KNP	Pafuri		4	20	14	46	17	2	6	4	10	18	6	33	43	12	15	10.7	11	11	13	14	69	64	9	8	9	8	6	21	4	5	2	4
2024Lekota#228	DS/2013/34	A.Br. 005/006	2013	Zebra	Bone	KNP	Pafuri		4	20	14	46	17	2	6	4	10	18	6	33	43	12	15	10.7	11	11	13	14	69	64	9	8	9	8	6	21	4	5	2	4
2024Lekota#229	DS/2013/38	A.Br. 005/006	2013	Wild Dog	Bone	KNP	Pafuri		3	20	14	46	17	2	6	9	10	18	6	33	43	12	15	10.7	11	11	13	14	69	64	9	8	9	8	6	21	4	5	4	4
2024Lekota#230	HP2	B.Br. 001/002	1970-80	Soil	Environmental survey	KNP		Hapi Pan	3	23	15	53	17	2	6	9	11	27	6	28	45	10	13	10	10	11	13	13	6	65	9	8	6	6	5	24	3	5	3	3
2024Lekota#231	HP3	B.Br. 001/002	1970-80	Soil	Environmental survey	KNP		Hapi Pan	3	23	15	53	17	2	6	9	11	27	6	28	45	10	13	10	10	11	13	13	6	65	9	8	6	6	5	24	3	5	3	3
2024Lekota#232	HP5	B.Br. 001/002	1970-80	Soil	Environmental survey	KNP		Hapi Pan	3	23	15	53	17	2	6	9	11	27	6	28	45	10	13	10	10	11	13	13	6	65	9	8	6	6	5	24	3	5	3	3
2024Lekota#233	HP8	B.Br. 001/002	1970-80	Soil	Environmental survey	KNP		Hapi Pan	3	23	15	53	17	2	6	7	11	27	6	28	45	10	13	10	10	11	13	13	6	65	9	8	6	6	5	24	3	5	3	3
2024Lekota#234	HP12	B.Br. 001/002	1970-80	Soil	Environmental survey	KNP		Hapi Pan	3	23	15	53	17	2	6	9	11	27	6	28	45	10	13	10	10	11	13	13	6	65	9	8	6	6	5	24	3	5	3	3
2024Lekota#235	HP15	B.Br. 001/002	1970-80	Soil	Environmental survey	KNP		Hapi Pan	3	23	15	53	17	2	6	9	11	27	6	28	45	10	13	10	10	11	13	13	6	65	9	8	6	6	5	24	3	5	3	3
2024Lekota#236	HP30	B.Br. 001/002	1970-80	Soil	Environmental survey	KNP		Hapi Pan	3	23	15	53	17	2	6	9	11	27	6	28	45	10	13	10	10	11	13	13	6	65	9	8	6	6	5	24	3	5	3	3
2024Lekota#237	HP31	B.Br. 001/002	1970-80	Soil	Environmental survey	KNP		Hapi Pan	3	23	15	53	17	2	6	9	11	27	6	28	45	10	13	10	10	11	13	13	6	65	9	8	6	6	5	24	3	5	3	3
2024Lekota#238	HP33	B.Br. 001/002	1970-80	Soil	Environmental survey	KNP		Hapi Pan	3	23	15	53	17	2	6	9	11	27	6	28	45	10	13	10	10	11	13	13	6	65	9	8	6	6	5	24	3	5	3	3
2024Lekota#239	HP37	B.Br. 001/002	1970-80	Soil	Environmental survey	KNP		Hapi Pan	3	23	15	53	17	2	6	9	11	27	6	28	45	10	13	10	10	11	13	13	6	65	9	8	6	6	5	24	3	5	3	3
2024Lekota#240	HP38	B.Br. 001/002	1970-80	Soil	Environmental survey	KNP		Hapi Pan	3	23	15	53	17	2	6	9	11	27	6	28	45	10	13	10	10	11	13	13	6	65	9	8	6	6	5	24	3	5	3	3
2024Lekota#241	HP39	B.Br. 001/002	1970-80	Soil	Environmental survey	KNP		Hapi Pan	3	23	15	53	17	2	6	9	11	27	6	28	45	10	13	10	10	11	13	13	6	65	9	8	6	6	5	24	3	5	3	3
2024Lekota#242	HP42	B.Br. 001/002	1970-80	Soil	Environmental survey	KNP		Hapi Pan	3	23	15	53	17	2	6	9	11	27	6	28	45	10	13	10	10	11	13	13	6	65	9	8	6	6	5	24	3	5	3	3
2024Lekota#243	HP50	B.Br. 001/002	1970-80	Soil	Environmental survey	KNP		Hapi Pan	3	23	15	53	17	2	6	9	11	27	6	28	45	10	13	10	10	11	13	13	6	65	9	8	6	6	5	24	3	5	3	3
2024Lekota#244	HP58	B.Br. 001/002	1970-80	Soil	Environmental survey	KNP		Hapi Pan	3	23	15	53	17	2	6	9	11	27	6	28	45	10	13	10	10	11	13	13	6	65	9	8	6	6	5	24	3	5	3	3
2024Lekota#245	HP66	B.Br. 001/002	1970-80	Soil	Environmental survey	KNP		Hapi Pan	3	23	15	53	17	2	6	9	11	27	6	28	45	10	13	10	10	11	13	13	6	65	9	8	6	6	5	24	3	5	3	3
2024Lekota#246	HP69	B.Br. 001/002	1970-80	Soil	Environmental survey	KNP		Hapi Pan	3	23	15	53	17	2	6	9	11	27	6	28	45	10	13	10	10	11	13	13	6	65	9	8	6	6	5	24	3	5	3	3
2024Lekota#247	HP70	B.Br. 001/002	1970-80	Soil	Environmental survey	KNP		Hapi Pan	3	23	15	53	17	2	6	9	11	27	6	28	45	10	13	10	10	11	13	13	6	65	9	8	6	6	5	24	3	5	3	3
2024Lekota#248	HP71	B.Br. 001/002	1970-80	Soil	Environmental survey	KNP		Hapi Pan	3	23	15	53	17	2	6	9	11	27	6	28	45	10	13	10	10	11	13	13	6	65	9	8	6	6	5	24	3	5	3	3
2024Lekota#249	HP76	A.Br. Aust 94	1970-80	Soil	Environmental survey	KNP		Hapi Pan	4	20	14	57	17	2	10	12	16	30	5	70	45	10	16	11	11	11	13	14	48	59	9	8	9	8	6	20	3	4	5	4
2024Lekota#250	HP88	A.Br. Aust 94	1970-80	Soil	Environmental survey	KNP		Hapi Pan	4	20	14	57	17	2	10	0	16	30	6	70	45	10	16	11	11	11	13	14	48	59	9	8	9	8	6	0	0	4	5	4
2024Lekota#251	25	A.Br. 005/006	1990-91	Kudu	Bone	KNP			4	20	14	57	17	2	7	6	10	18	6	33	43	12	15	10.7	11	11	13	14	71	64	9	2	9	8	6	21	4	5	4	4
2024Lekota#252	29	A.Br. 005/006	1990-91	Buffalo	Bone	KNP			6	20	14	57	17	2	7	6	10	18	6	33	43	12	15	10.7	11	11	13	14	71	64	9	2	9	8	6	21	4	5	4	4
2024Lekota#253	65	B.Br. 001/002	1990-91	Impala	Bone	KNP			3	23	15	53	17	2	6	9	11	27	6	28	45	10	13	10	10	11	13	13	6	65	9	8	6	6	5	24	3	5	3	3
2024Lekota#254	76	A.Br. 005/006	1990-91	Kudu	Bone	KNP			6	20	14	57	17	2	6	6	10	18	6	33	43	12	15	10.7	11	11	13	14	69	64	9	2	9	8	6	21	4	5	4	4
2024Lekota#255	77	B.Br. 001/002	1990-91	Kudu	Bone	KNP			3	23	15	53	17	2	6	9	11	27	6	28	45	10	13	10	10	11	13	13	6	65	9	8	6	6	5	24	3	5	3	3
2024Lekota#256	79	B.Br. 001/002	1990-91	Impala	Bone	KNP			3	23	15	53	17	2	6	9	11	27	6	28	45	10	13	10	10	11	13	13	6	65	9	8	6	6	5	24	3	5	3	3
2024Lekota#257	89	B.Br. 001/002	1990-91	Impala	Bone	KNP			3	23	15	53	17	2	6	9	11	27	6	28	45	10	13	10	10	11	13	13	6	65	9	7	6	6	5	24	3	5	3	3
2024Lekota#258	179	A.Br. 005/006	1990-91	Buffalo	Bone	KNP			6	20	14	57	17	2	6	6	10	18	6	33	43	12	15	10.7	11	11	13	14	69	64	9	2	9	8	6	21	4	5	4	4
2024Lekota#259	300	A.Br. 005/006	1990-91	Eland	Bone	KNP			6	20	14	57	17	2	6	6	10	18	6	33	43	12	15	10.7	11	11	13	14	69	64	9	2	9	8	6	21	4	5	4	4
2024Lekota#260	302	A.Br. 005/006	1990-91	Impala	Bone	KNP			6	20	14	57	17	2	6	6	10	18	6	33	43	12	15	10.7	11	11	13	14	69	64	9	2	9	8	6	21	4	5	4	4
2024Lekota#261	347	A.Br. 005/006	1990-91	Buffalo	Bone	KNP			6	20	14	57	17	2	6	6	10	18	6	33	43	12	15	10.7	11	11	13	14	69	64	9	2	9	8	6	21	4	5	4	4
2024Lekota#262	353	A.Br. 005/006	1990-91	Nyala	Bone	KNP			6	20	14	57	17	2	6	6	10	18	6	33	43	12	15	10.7	11	11	13	14	69	64	9	2	9	8	6	21	4	5	4	4
2024Lekota#263	359	A.Br. 005/006	1990-91	Kudu	Bone	KNP			6	20	14	57	17	2	6	6	10	18	6	33	43	12	15	10.7	11	11	13	14	69	64	9	8	9	8	6	21	4	5	4	4
2024Lekota#264	361	A.Br. 005/006	1990-91	Kudu	Bone	KNP			6	20	14	57	17	2	6	6	10	18	6	33	43	12	15	10.7	11	11	13	14	69	64	9	2	9	8	6	21	4	5	4	4
2024Lekota#265	363	A.Br. 005/006	1990-91	Impala	Bone	KNP			4	20	14	57	17	2	6	6	10	18	6	33	43	12	15	10.7	11	11	13	14	69	64	9	2	9	8	6	21	4	5	4	4
2024Lekota#266	366	A.Br. 005/006	1990-91	Buffalo	Bone	KNP			6	20	14	57	17	2	6	6	10	18	6	33	43	12	15	10.7	11	11	13	14	69	64	9	2	9	8	6	21	4	5	4	4
2024Lekota#267	370	A.Br. 005/006	1990-91	Buffalo	Bone	KNP			6	20	14	57	17	2	6	6	10	18	6	33	43	12	15	10.7	11	11	13	14	69	64	9	2	9	8	6	21	4	5	4	4
2024Lekota#268	377	A.Br. 005/006	1990-91	Buffalo	Bone	KNP			6	20	14	57	17	2	6	6	10	18	6	33	43	12	15	10.7	11	11	13	14	69	64	9	2	9	8	6	21	4	5	4	4
2024Lekota#269	374	A.Br. 005/006	1990-91	Kudu	Bone	KNP			6	20	14	57	17	2	6	6	10	18	6	33	43	12	15	10.7	11	11	13	14	69	64	9	2	9	8	6	21	4	5	4	4
2024Lekota#270	382	A.Br. 005/006	1990-91	Kudu	Bone	KNP			6	20	14	57	17	2	6	6	10	18	6	33	43	12	15	10.7	11	11	13	14	69	64	9	2	9	8	6	21	4	5	4	4
2024Lekota#271	391	A.Br. 005/006	1990-91	Kudu	Bone	KNP			6	20	14	57	17	2	6	6	10	18	6	33	43	12	15	10.7	11	11	13	14	69	64	9	2	9	8	6	21	4	5	4	4
2024Lekota#272	392	A.Br. 005/006	1990-91	Buffalo	Bone	KNP			6	20	14	57	17	2	6	6	10	18	6	33	43	12	15	10.7	11	11	13	14	69	64	9	2	9	8	6	21	4	5	4	4
2024Lekota#273	419	A.Br. 005/006	1990-91	Buffalo	Bone	KNP			6	20	14	57	17	2	6	6	10	18	6	33	43	12	15	10.7	11	11	13	14	69	64	9	8	9	8	6	21	5	5	4	4
2024Lekota#274	B26	A.Br. 005/006	1990-91	Kudu	Bone	KNP			6	20	14	57	17	2	6	6	11	18	6	33	43	12	15	10.7	11	11	13	14	69	64	9	2	9	8	6	21	4	5	4	4
2024Lekota#275	B29	A.Br. 005/006	1990-91	Buffalo	Bone	KNP			6	20	14	57	17	2	6	6	10	18	6	33	43	12	15	10.7	11	11	13	14	69	64	9	2	9	8	6	21	4	5	4	4
2024Lekota#276	B31	A.Br. 005/006	1990-91	Buffalo	Bone	KNP			6	20	14	57	17	2	6	6	10	18	6	33	43	12	15	10.7	11	11	13	14	69	64	9	2	9	8	6	21	4	5	4	4
2024Lekota#277	B34	A.Br. 005/006	1990-91	Kudu	Bone	KNP			6	20	14	57	17	2	6	6	10	18	6	33	43	12	15	10.7	11	11	13	14	69	64	9	2	9	8	6	21	4	5	4	4
2024Lekota#278	B36	A.Br. 005/006	1990-91	Buffalo	Bone	KNP			6	20	14	57	17	2	6	6	10	18	6	33	43	12	15	10.7	11	11	13	14	69	64	9	2	9	8	6	21	4	5	4	4
2024Lekota#279	B37	A.Br. 005/006	1990-91	Buffalo	Bone	KNP			6	20	14	57	17	2	6	6	10	18	6	33	43	12	15	10.7	11	11	13	14	69	64	9	2	9	8	6	21	4	5	4	4
2024Lekota#280	B40	A.Br. 005/006	1990-91	Hippo	Bone	KNP			6	20	14	57	17	2	6	6	10	18	6	33	43	12	15	10.7	11	11	13	14	69	64	9	2	9	8	6	21	4	5	4	4
2024Lekota#281	B41	A.Br. 005/006	1990-91	Buffalo	Bone	KNP			6	20	14	57	17	2	6	6	10	18	6	33	43	12	15	10.7	11	11	13	14	69	64	9	2	9	8	6	21	4	5	4	4
2024Lekota#282	B42	A.Br. 005/006	1990-91	Buffalo	Bone	KNP			6	20	14	57	17	2	6	6	10	18	6	33	43	12	15	10.7	11	11	13	14	69	64	9	2	9	8	6	21	4	5	4	4
2024Lekota#283	B43	A.Br. 005/006	1990-91	Buffalo	Bone	KNP			6	20	14	57	17	2	6	6	10	18	6	33	43	12	15	10.7	11	11	13	14	69	64	9	2	9	8	6	21	4	5	4	4
2024Lekota#284	B52	A.Br. 005/006	1990-91	Buffalo	Bone	KNP			6	20	14	57	17	2	6	6	10	18	6	33	43	12	15	10.7	11	11	13	14	69	64	9	2	9	8	6	21	4	5	4	4
2024Lekota#285	B72	A.Br. 005/006	1990-91	Buffalo	Bone	KNP			6	20	14	57	17	2	6	6	10	18	6	33	43	12	15	10.7	11	11	13	14	69	64	9	2	9	8	6	21	4	5	4	4
2024Lekota#286	B73	A.Br. 005/006	1990-91	Buffalo	Bone	KNP			4	20	14	57	17	2	6	6	10	18	6	33	43	12	15	10.7	11	11	13	14	69	64	9	2	9	8	6	21	4	5	4	4
2024Lekota#287	B78	A.Br. 005/006	1990-91	Kudu	Bone	KNP			6	20	14	57	17	2	6	6	10	18	6	33	43	12	15	10.7	11	11	13	14	69	64	9	2	9	8	6	21	4	5	4	4
2024Lekota#288	B82	A.Br. 005/006	1990-91	Kudu	Bone	KNP			6	20	14	57	17	2	6	6	10	18	6	33	43	12	15	10.7	11	11	13	14	69	64	9	2	9	8	6	21	4	5	4	4
2024Lekota#289	B86	A.Br. 005/006	1990-91	Civet	Bone	KNP			6	20	14	57	17	2	6	6	10	18	6	33	43	12	15	10.7	11	11	13	14	69	64	9	2	9	8	6	21	4	5	4	4
2024Lekota#290	F01	A.Br. 005/006	1990-91	Chrysomyia spp.	Environmental survey	KNP	Between Olifants and Shingwedzi Rivers		6	20	14	57	17	2	6	6	10	18	6	33	43	12	15	10.7	11	11	13	14	69	64	9	2	9	8	6	21	4	5	4	4
2024Lekota#291	F04	A.Br. 005/006	1990-91	Chrysomyia spp.	Environmental survey	KNP	Between Olifants and Shingwedzi Rivers		6	20	14	57	17	2	0	0	10	18	6	33	43	12	15	10.7	11	11	13	14	69	64	9	2	9	8	6	0	0	5	4	4
2024Lekota#292	F6/1	A.Br. 005/006	1990-91	Chrysomyia spp.	Environmental survey	KNP	Between Olifants and Shingwedzi Rivers		6	20	14	57	17	2	6	6	10	18	6	33	43	12	15	10.7	11	11	13	14	69	64	9	2	9	8	6	21	4	5	4	4
2024Lekota#293	F6/2	A.Br. 005/006	1990-91	Chrysomyia spp.	Environmental survey	KNP	Between Olifants and Shingwedzi Rivers		6	20	14	57	17	2	6	6	10	18	6	33	43	12	15	10.7	11	11	13	14	69	64	9	2	9	8	6	21	4	5	4	4
2024Lekota#294	F08	A.Br. 005/006	1990-91	Chrysomyia spp.	Environmental survey	KNP	Between Olifants and Shingwedzi Rivers		6	20	14	57	17	2	6	6	10	18	6	33	43	12	15	10.7	11	11	13	14	69	64	9	2	9	8	6	21	4	5	4	4
2024Lekota#295	F09	A.Br. 005/006	1990-91	Chrysomyia spp.	Environmental survey	KNP	Between Olifants and Shingwedzi Rivers		6	20	14	57	17	2	6	7	10	18	6	33	43	12	15	10.7	11	11	13	14	69	64	9	2	9	8	6	21	4	5	4	4
2024Lekota#296	W3	A.Br. 005/006	1990-91	Water	Environmental survey	KNP	Nwanedzi		6	20	14	57	17	2	6	0	10	18	6	33	43	12	15	10.7	11	11	13	14	69	64	9	2	9	8	6	21	4	5	4	4
2024Lekota#297	W4	A.Br. 005/006	1990-91	Water	Environmental survey	KNP	Gravel pit N of Swartklip		6	20	14	57	17	2	6	6	10	18	6	33	43	12	15	10.7	11	11	13	14	69	64	9	2	9	8	6	21	4	5	4	4
2024Lekota#298	W6	A.Br. 005/006	1990-91	Water	Environmental survey	KNP	Swartklip Crib		6	20	14	57	17	2	6	6	10	18	6	33	43	12	15	10.7	11	11	13	14	69	64	9	2	9	8	6	21	4	5	4	4
2024Lekota#299	W7	A.Br. 005/006	1990-91	Water	Environmental survey	KNP			6	20	14	57	17	2	6	6	10	18	6	33	43	12	15	10.7	11	11	13	14	69	64	9	2	9	8	6	21	4	5	4	4
2024Lekota#300	W8	A.Br. 005/006	1990-91	Water	Environmental survey	KNP			6	20	14	57	17	2	6	6	10	18	6	33	43	12	15	10.7	11	11	13	14	69	64	9	2	9	8	6	21	4	5	4	4
2024Lekota#301	W9	A.Br. 005/006	1990-91	Water	Environmental survey	KNP	Ledeboer WM		6	20	14	57	17	2	6	6	10	18	6	33	43	12	15	10.7	11	11	13	14	69	64	9	2	9	8	6	21	4	5	4	4
2024Lekota#302	W37	A.Br. 005/006	1990-91	Water	Environmental survey	KNP			6	20	14	57	17	2	6	6	10	18	6	33	43	12	15	10.7	11	11	13	14	69	64	9	2	9	8	6	21	4	5	4	4
2024Lekota#303	W68		1990-91	Water	Environmental survey	KNP	Stamp-en-Stoot Bot		4	20	14	57	17	2	7	6	10	18	6	33	43	12	15	10.7	11	11	13	14	69	64	9	2	9	8	6	21	4	5	4	4
2024Lekota#304	B9	B.Br. 001/002	1985-1991	Soil	Environmental survey	KNP	Unknown		3	23	15	53	17	2	6	9	11	27	6	28	45	12	13	10	10	11	13	13	6	65	9	8	6	6	5	24	3	5	3	3
2024Lekota#305	B10	B.Br. 001/002	1985-1992	Soil	Environmental survey	KNP	Unknown		3	23	15	53	17	2	6	9	11	27	6	28	45	12	13	10	10	11	13	13	69	65	9	8	9	6	5	24	3	5	3	3
2024Lekota#306	28	B.Br. 001/002	1985-1993	Soil	Environmental survey	KNP	Unknown		3	23	15	53	17	2	6	9	11	27	6	28	45	10	13	10	10	11	13	13	6	65	9	8	6	6	5	24	3	5	3	3
2024Lekota#307	B1	A.Br. 005/006	1985-1994	Soil	Environmental survey	KNP	Unknown		6	20	14	57	17	2	6	6	10	18	6	33	43	12	15	10.7	11	11	13	14	69	64	9	2	9	8	6	21	4	5	4	4
2024Lekota#308	B2	A.Br. 005/006	1985-1995	Soil	Environmental survey	KNP	Unknown		6	20	14	57	17	2	6	6	10	18	6	33	43	12	15	10.7	11	11	13	14	69	64	9	2	9	8	6	21	4	5	4	4
2024Lekota#309	B3	A.Br. 005/006	1985-1996	Soil	Environmental survey	KNP	Unknown		6	20	14	57	17	2	6	6	10	18	6	33	43	12	15	10.7	11	11	13	14	69	64	9	2	9	8	6	21	4	5	4	4
2024Lekota#310	B4	A.Br. 005/006	1985-1997	Soil	Environmental survey	KNP	Unknown		6	20	14	57	17	2	6	6	10	18	6	33	43	12	15	10.7	11	11	13	14	69	64	9	2	9	8	6	21	4	5	4	4
2024Lekota#311	B5	A.Br. 005/006	1985-1998	Soil	Environmental survey	KNP	Unknown		6	20	14	57	17	2	6	6	10	18	6	33	43	12	15	10.7	11	11	13	14	69	64	9	2	9	8	6	21	4	5	4	4
2024Lekota#312	B8	A.Br. 005/006	1985-1999	Soil	Environmental survey	KNP	Unknown		6	20	14	57	17	2	6	6	10	18	6	33	43	12	15	10.7	11	11	13	14	69	64	9	2	9	8	6	21	4	5	4	4
2024Lekota#313	B12	A.Br. 005/006	1985-2000	Soil	Environmental survey	KNP	Unknown		6	20	14	57	17	2	6	6	10	18	6	33	43	12	15	10.7	11	11	13	14	69	64	9	2	9	8	6	21	4	5	4	4
2024Lekota#314	B13	A.Br. 005/006	1985-2001	Soil	Environmental survey	KNP	Unknown		6	20	14	57	17	2	6	6	10	18	6	33	43	12	15	10.7	11	11	13	14	69	64	9	2	9	8	6	21	4	5	4	4
2024Lekota#315	B14	A.Br. 005/006	1985-2002	Soil	Environmental survey	KNP	Unknown		6	20	14	57	17	2	6	6	10	18	6	33	43	12	15	10.7	11	11	13	14	69	64	9	2	9	8	6	21	4	5	4	4
2024Lekota#316	B18	A.Br. 005/006	1985-2003	Soil	Environmental survey	KNP	Unknown		6	20	14	57	17	2	6	6	10	18	6	33	43	12	15	10.7	11	11	13	14	69	64	9	2	9	8	6	21	4	5	4	4
2024Lekota#317	B19	A.Br. 005/006	1985-2004	Soil	Environmental survey	KNP	Unknown		6	20	14	57	17	2	6	6	10	18	6	33	43	12	15	10.7	11	11	13	14	69	64	9	2	9	8	6	21	4	5	4	4
2024Lekota#318	B21	A.Br. 005/006	1985-2005	Soil	Environmental survey	KNP	Unknown		6	20	14	57	17	2	6	6	10	18	6	33	43	12	15	10.7	11	11	13	14	69	64	9	2	9	8	6	21	4	5	4	4
2024Lekota#319	B22	A.Br. 005/006	1985-2006	Soil	Environmental survey	KNP	Unknown		6	20	14	57	17	2	6	6	10	18	6	33	43	12	15	10.7	11	11	13	14	69	64	9	2	9	8	6	21	4	5	4	4
KNP - Kruger National Park
NCP -Northern Cape Province
NS- Nasal Swab
VF-vulture Faeces
WCP- Western Cape Province
