# Supplementary material for: Bacillus anthracis in South Africa, 1975–2013: are some lineages vanishing?
Source: BMC Genomics. 2024 Jul 30;25:742. doi: 10.1186/s12864-024-10631-5 (PMC11290001; doi:10.1186/s12864-024-10631-5)
Supplement: Supplementary file 2 — Supplementary Material 2 [file 12864_2024_10631_MOESM2_ESM.xlsx]

## Sheet: Sheet1
Strain	Laboratory	Analysis software	Bams1	Bams1 (bp)	Bams3	Bams3 (bp)	Bams5	Bams5 (bp)	Bams15	Bams15 (bp)	Bams44	Bam44 (bp)	CG3	CG3 (bp)	vrrC1	vrrC1 (bp)	vrrB2	vrrB2 (bp)	Bams13	Bams13 (bp)	Bams28	Bams28	Bams 31	Bams31 (bp)	Bams53	Bams53 (bp)	vrrB1	vrrB1 (bp)	vrrC2	vrrC2 (bp)	vrrA	vrrA (bp)	Bams25	Bams25 (bp)	Bams21	Bams21	Bams34	Bams34 (bp)	Bams 24	Bams24 (bp)	pX01	pX01 (bp)	pX02 (bp)	pX02 (bp)	Bams51 (bp)	Bams 51	Bams22	Bams22 (bp)	Bams23
Sterne	UP	STRand Analysis Software	16	484.71	28	577.68	7	375.46	46	606.31	8	427.03	2	152.28	53	589.21	14	155.17	76	861.09	14	488.89	65	771.01	8	231.46	17	221.98	15	521.12	4	307.42	4	392.19	9	662.1	9	503.61	9	592.92	8	127.42	0	0	9	490.26	13	714.12	10
Sterne	UP	STRand Analysis Software	16	485	28	577.69	7	375.19	46	605.61	8	426.79	2	152.17	53	588.65	14	155.03	76	860.72	14	489.17	65	770.65	8	231.26	17	221.56	15	521.28	4	306.84	4	392.15	9	662.34	9	503.19	9	592.82	8	126.99	0	0	9	489.91	13	714.88	10
Sterne	UP	STRand Analysis Software	16	484.81	28	578.18	7	375.46	46	605.76	8	426.95	2	152.22	53	589.13	14	155.29	76	860.76	14	488.77	65	771.03	8	231.44	17	221.66	15	521.39	4	307.32	4	392.46	9	662.04	9	503.26	9	593	8	127.35	0	0	9	490.42	13	714.24	10
Vollum	UP	STRand Analysis Software	13	421.82	30	610.35	7	376.96	45	596.12	6	337.69	2	152.69	48	549.79	13	148.6	20	358.15	14	491.52	64	761.22	8	232.14	17	221.32	19	591.37	2	282.83	4	392.47	9	662.7	7	421.14	9	591.52	9	129.69	9	132.26	9	489.89	13	713.85	10
Vollum	UP	STRand Analysis Software	13	421.9	30	610.27	7	377.29	45	595.69	6	338.16	2	151.91	48	549.52	13	147.92	20	358.78	14	491.63	64	761.81	8	232	17	221.38	19	591.36	2	283.18	4	392.19	9	662.82	7	422.34	9	591.63	9	129.53	9	132.11	9	490.27	13	714.37	10
Vollum	UP	STRand Analysis Software	13	422.04	30	609.91	7	377.14	45	595.74	6	338.04	2	151.83	48	549.82	13	148.22	20	358.82	14	491.54	64	761.75	8	232.05	17	221.41	19	591.14	2	282.71	4	392.5	9	662.62	7	421.08	9	591.59	9	130.05	9	132.38	9	489.94	13	714.18	10
Ames	UP	STRand Analysis Software	16	485.73	26	543.89	5	298.1	25	414.29	8	420.33	2	152.36	53	589.66	13	146.19	70	806.89	14	491.68	64	761.56	8	232.09	17	222.15	15	521.94	4	305.74	4	392.21	9	662.86	9	502.26	9	591.64	6	120.98	10	135.02	9	490.56	13	714.29	10
Ames	UP	STRand Analysis Software	16	485.61	26	542.92	5	297.86	25	414.41	8	420.27	2	151.99	53	589.74	13	146.05	70	806.79	14	491.58	64	761.6	8	231.92	17	221.97	15	521.36	4	305.69	4	392.16	9	662.91	9	502.73	9	591.89	6	121.03	10	134.86	9	491	13	714.47	10
Ames	UP	STRand Analysis Software	16	485.69	26	543.21	5	298.32	25	414.37	8	420.41	2	152.24	53	589.62	13	146.21	70	806.8	14	491.52	64	761.79	8	232.1	17	221.94	15	521.44	4	306.16	4	392.39	9	662.7	9	502.61	9	592	6	121.07	10	134.58	9	490.77	13	714.1	10
			MULTIPLEX A																MULTIPLEX B												MULTIPLEX C														MULTIPLEX D
Sterne	UP	Electrophoresis	16	485	28	579	7	385	46	606	8	417	2	158	53	580	14	162	76	868	14	490	65	781	8	236	17	229	15	532	4	314	4	391	9	676	9	503	9	595			0	0	9	493	13	734	10
Ames	UP	Electrophoresis	16	485	26	549	5	307	25	418	8	417	2	158	53	580	13	153	70	814	14	493	64	772	8	236	17	229	15	532	4	314	4	391	9	676	9	503	9	595	6	126	9	141	9	493	13	734	10
Ames (Adjusted according Thierry et al, 2014)	UP	Electrophoresis	16	493	26		5		24		8		2	157	53		13		70		14		64		8		20		17		4		13		10		11	513	11		7		9	138	9		16		11
																			Namib2012 880																Namib2012 672									140			Namib2012 727-729		Namib2012 644-646
																			Namib2012 826
			Bams1	21	Bams3	15	Bams5	39	Bams15	9	Bams44	39	CG3	5	vrrC1	9	vrrB2	9	Bams13	9	Bams28	24	Bams31	9	Bams53	12	vrrB1	9	vrrC2	18	vrrA	12	Bams25	15	Bams21	45	Bams34	39	Bams24	42	pX01	3	pX02	2	Bams51	45	Bams22	36	Bams23
Vollum	NICD	GeneMapper™	425	13	607	30	377	7	600	45	341	6	154	2	538	48	146	13	362	9	496	14	765	64	232	8	223	17	594	19	284	2	393	4	662	9	427	7	597	9	128.9	9	135.2	9	496	9	717	13	634
Ames	NICD	GeneMapper™	489	16	548	26	299	5	418	25	420	8	154	2	583	53	147	13	812	70	496	14	766	64	232	8	223	17	523	15	307	4	393	4	662	9	506	9	597	9	121.1	6	137.2	10	497	9	717	13	635
Sterne	NICD	GeneMapper™	489	16	577	28	377	7	609	46	420	8	154	2	583	53	155	14	867	76	494	14	774	65	232	8	223	17	523	15	307	4	393	4	661	9	506	9	597	9	126	8	0	0	497	9	717	13	634
upsud			Bams01_21bp_16U		Bams03_15bp_26U		Bams05_39bp_5U		Bams15_9bp_24U		Bams44_39bp_8U		CG3_5bp_2U		vrrC1_9bp_53U		vrrB2_9bp_6U		Bams13_9bp_70U		Bams28_24bp_14U		Bams31_9bp_64U		Bams53_12bp_8U		vrrB1_9bp_16U		vrrC2_18bp_17U		vrrA_12bp_10U		Bams25_15bp_13U		Bams21_45bp_10U		Bams34_39bp_11U		Bams24_42bp_11U		pXO1_aat_3bp_7U		pXO2_at_2bp_10U		Bams51_45bp_9U		Bams22_36bp_16U		Bams23_42bp_11U
Colour Legend:							Bams 15 for sterne		Observed	Expected	Copy code
A number of MLVA panels are defined in the database, selected among 31 VNTR loci:									606	598	45
MLVA8Keim2000, MLVA15vanErt2007, MLVA25Lista2006, MLVA31Beyer2012.									615	607	46
The typing convention for each of the 31 loci is summarized in the list above:									624	616	47
NICD- Dr Jenny Rossouw- National Institute for Communicable Diseases, National Health Laboratories, South Africa
Colour blue products is assigned according to Beyer et al, 2012
Adjusted according to Thierry et al, 2014
[truncated: 15 more columns]
